# Supplementary material for: Age–period–cohort analysis of epidemiological trends in pelvic fracture in China from 1992 to 2021 and forecasts for 2046
Source: Front Public Health. 2024 Jul 8;12:1428068. doi: 10.3389/fpubh.2024.1428068 (PMC11260792; doi:10.3389/fpubh.2024.1428068)
Supplement: Supplementary file 2 [file Table_1.xlsx]

## Sheet: Sheet1
	Incidence				YLDs
	Num_1992	ASR_1992 (per 100,000)	Num_2021	ASR_2021 (per 100,000)	Num_1992	ASR_1992 (per 100,000)	Num_2021	ASR_2021 (per 100,000)
China	423026 (320294 to 568163)	36.53 (27.53 to 49.45)	626654 (428899 to 935429)	38.82 (27.41 to 57.6)	222998 (153193 to 301428)	20.08 (13.79 to 27)	332660 (224901 to 443014)	17.97 (12.12 to 24.18)
Gender
Female	182584 (132965 to 251443)	33.44 (24.12 to 46.86)	290780 (193706 to 451276)	34.64 (23.43 to 52.53)	97440 (66427 to 132878)	18.03 (12.3 to 24.62)	140163 (95557 to 188411)	15.15 (10.29 to 20.45)
Male	240441 (185213 to 319310)	38.91 (29.79 to 51.31)	335874 (244073 to 478184)	42.04 (31.03 to 59.33)	125558 (85512 to 169810)	22 (15.06 to 29.59)	192497 (129344 to 257500)	20.72 (13.9 to 27.8)
age_name
<5 years	37817 (28600 to 50125)	34.55 (26.13 to 45.8)	11690 (8899 to 15478)	15.05 (11.46 to 19.93)	3433 (2216 to 5136)	3.14 (2.02 to 4.69)	1044 (649 to 1495)	1.34 (0.84 to 1.92)
05-9 years	23077 (17069 to 31693)	20.53 (15.18 to 28.19)	13329 (9536 to 18590)	13.92 (9.96 to 19.41)	5250 (3330 to 7572)	4.67 (2.96 to 6.73)	2278 (1484 to 3215)	2.38 (1.55 to 3.36)
10-14 years	20818 (14506 to 28404)	20.83 (14.51 to 28.42)	14811 (10186 to 21625)	17.18 (11.82 to 25.09)	6682 (4388 to 9883)	6.69 (4.39 to 9.89)	3495 (2377 to 4957)	4.05 (2.76 to 5.75)
15-19 years	31325 (22645 to 43051)	27.33 (19.76 to 37.56)	19279 (13579 to 28238)	25.82 (18.18 to 37.82)	10513 (6901 to 15006)	9.17 (6.02 to 13.09)	4733 (3086 to 6937)	6.34 (4.13 to 9.29)
20-24 years	44319 (32449 to 59050)	34.23 (25.06 to 45.61)	25943 (18582 to 36581)	35.45 (25.39 to 49.99)	16103 (10818 to 23124)	12.44 (8.36 to 17.86)	6956 (4405 to 10004)	9.51 (6.02 to 13.67)
25-29 years	45820 (33162 to 63864)	36.32 (26.28 to 50.62)	33151 (23226 to 47373)	38.33 (26.86 to 54.78)	20210 (13444 to 28620)	16.02 (10.66 to 22.68)	11476 (7667 to 16039)	13.27 (8.87 to 18.55)
30-34 years	34210 (23969 to 47325)	38.99 (27.32 to 53.94)	48302 (33396 to 69091)	39.87 (27.57 to 57.03)	17251 (11510 to 24040)	19.66 (13.12 to 27.4)	20289 (13661 to 28467)	16.75 (11.28 to 23.5)
35-39 years	40027 (26807 to 56007)	41.86 (28.03 to 58.57)	45673 (30266 to 66219)	43.1 (28.56 to 62.49)	22682 (15145 to 30574)	23.72 (15.84 to 31.97)	22124 (14777 to 30160)	20.88 (13.95 to 28.46)
40-44 years	31419 (21452 to 44439)	41.75 (28.51 to 59.06)	40096 (27558 to 58880)	43.8 (30.11 to 64.33)	20737 (14100 to 28549)	27.56 (18.74 to 37.94)	22729 (15370 to 30790)	24.83 (16.79 to 33.64)
45-49 years	22676 (15209 to 33587)	40.3 (27.03 to 59.68)	47744 (31480 to 72457)	43.28 (28.53 to 65.68)	17782 (12026 to 24633)	31.6 (21.37 to 43.77)	31653 (21111 to 42870)	28.69 (19.14 to 38.86)
50-54 years	18944 (13034 to 27862)	39.62 (27.26 to 58.27)	53397 (36209 to 80300)	44.18 (29.96 to 66.44)	16595 (11218 to 22623)	34.71 (23.46 to 47.31)	39053 (26380 to 53139)	32.31 (21.83 to 43.97)
55-59 years	18017 (11946 to 26976)	39.97 (26.5 to 59.84)	51347 (34038 to 78118)	46.7 (30.96 to 71.05)	17298 (11582 to 23605)	38.37 (25.69 to 52.36)	39687 (27632 to 53824)	36.1 (25.13 to 48.96)
60-64 years	15423 (9756 to 23461)	41.48 (26.24 to 63.1)	37384 (23737 to 59034)	51.21 (32.51 to 80.86)	15455 (10358 to 20925)	41.57 (27.86 to 56.28)	29104 (19784 to 39457)	39.87 (27.1 to 54.05)
65-69 years	12560 (7981 to 20181)	43.58 (27.69 to 70.03)	42819 (27275 to 71111)	55.82 (35.56 to 92.71)	12800 (8743 to 17330)	44.42 (30.34 to 60.13)	33513 (22737 to 45108)	43.69 (29.64 to 58.81)
70-74 years	10188 (6331 to 16640)	50.95 (31.66 to 83.21)	35218 (21045 to 60020)	66.08 (39.49 to 112.62)	9431 (6471 to 12911)	47.16 (32.36 to 64.56)	25219 (17316 to 34123)	47.32 (32.49 to 64.03)
75-79 years	8065 (4579 to 13921)	65.68 (37.29 to 113.38)	33137 (18023 to 58781)	100.05 (54.42 to 177.49)	6201 (4185 to 8409)	50.5 (34.08 to 68.48)	17485 (11683 to 23756)	52.8 (35.28 to 71.73)
80-84 years	5304 (2812 to 9257)	92.34 (48.96 to 161.15)	34575 (17580 to 61288)	174.69 (88.82 to 309.66)	3170 (2153 to 4295)	55.18 (37.48 to 74.77)	12205 (8274 to 16843)	61.67 (41.8 to 85.1)
85-89 years	2428 (1214 to 4398)	124.75 (62.39 to 225.95)	25838 (12369 to 47189)	271.24 (129.85 to 495.38)	1154 (774 to 1566)	59.28 (39.75 to 80.44)	6788 (4673 to 9494)	71.26 (49.06 to 99.67)
90-94 years	523 (268 to 924)	148.4 (75.97 to 261.9)	10256 (4965 to 18240)	349.8 (169.33 to 622.12)	223 (153 to 302)	63.13 (43.37 to 85.6)	2316 (1604 to 3292)	79 (54.71 to 112.28)
95+ years	65 (31 to 124)	149.32 (69.88 to 283.82)	2666 (1216 to 5030)	417.07 (190.29 to 787.12)	26 (18 to 35)	58.76 (41.52 to 79.45)	513 (351 to 742)	80.31 (54.86 to 116.04)
