# Supplementary material for: Age–period–cohort analysis of epidemiological trends in pelvic fracture in China from 1992 to 2021 and forecasts for 2046
Source: Front Public Health. 2024 Jul 8;12:1428068. doi: 10.3389/fpubh.2024.1428068 (PMC11260792; doi:10.3389/fpubh.2024.1428068)
Supplement: Supplementary file 3 [file Table_2.xlsx]

## Sheet: Sheet1
Year	CIR(95% UI)			ASIR(95% UI)			CYR(95% UI)			ASYR(95% UI)
	Both(‰)	Men(‰)	Women(‰)	Both(‰)	Men(‰)	Women(‰)	Both(‰)	Men(‰)	Women(‰)	Both(‰)	Men(‰)	Women(‰)
1992	35.0698	38.5802	31.3173	36.5275	38.9131	33.4419	18.487	20.1465	16.7131	20.0776	22.0036	18.0265
1993	35.0285	38.5015	31.3123	36.3862	38.766	33.3148	18.5805	20.2119	16.8347	19.9645	21.8505	17.9579
1994	35.1523	38.4717	31.5989	36.4514	38.7186	33.5078	18.7035	20.3346	16.9574	19.8699	21.736	17.887
1995	35.0734	38.3166	31.6021	36.2732	38.5016	33.3806	18.8855	20.53	17.1254	19.8337	21.6968	17.8557
1996	35.6714	38.7515	32.3773	36.865	38.9506	34.127	19.1668	20.8399	17.3774	19.8948	21.7673	17.91
1997	35.7675	39.0462	32.2654	36.7942	39.0867	33.8288	19.5017	21.2642	17.6192	19.9968	21.944	17.9384
1998	36.6855	39.9141	33.2423	37.6641	39.8984	34.75	19.9148	21.7827	17.9226	20.1652	22.1962	18.0233
1999	37.0356	40.4979	33.3497	37.7762	40.2408	34.6121	20.2824	22.2616	18.1754	20.2632	22.3784	18.037
2000	37.2948	40.8733	33.4923	37.7793	40.3612	34.4984	20.5502	22.625	18.3454	20.2591	22.4403	17.9693
2001	37.0864	40.7673	33.1821	37.3117	40.0245	33.9237	20.4472	22.6169	18.1459	19.8945	22.1363	17.5476
2002	36.0899	39.8288	32.1313	36.0369	38.8621	32.5832	19.8797	22.1878	17.436	19.0958	21.43	16.6608
2003	34.8288	38.6992	30.7384	34.4592	37.4878	30.8507	19.1298	21.5786	16.5418	18.1381	20.57	15.611
2004	33.8073	37.8216	29.5729	33.1066	36.3543	29.3231	18.4676	21.0599	15.7332	17.2713	19.7995	14.6534
2005	33.3918	37.4196	29.1509	32.387	35.7098	28.5632	18.1774	20.864	15.3487	16.7726	19.3544	14.1078
2006	33.5101	37.4424	29.3769	32.2249	35.5162	28.4588	18.1905	20.9323	15.3085	16.556	19.161	13.8735
2007	33.5839	37.4712	29.5042	31.9537	35.2908	28.1618	18.1653	20.9442	15.2489	16.31	18.9247	13.6225
2008	40.0471	40.9196	39.1327	39.5924	39.7631	39.1747	18.4654	21.1353	15.6672	16.4542	18.9218	13.9265
2009	34.1482	37.9067	30.2142	31.8602	35.2646	28.0304	18.36	21.1442	15.4458	16.0653	18.6357	13.433
2010	35.0048	38.4315	31.4224	32.5833	35.7104	29.0589	18.5809	21.378	15.6566	16.0481	18.612	13.4275
2011	35.1613	38.7321	31.4325	32.3033	35.6809	28.5062	18.8851	21.7181	15.9267	16.0812	18.6608	13.4481
2012	36.0789	39.5839	32.4217	32.9406	36.3397	29.1012	19.2876	22.1662	16.284	16.2159	18.8258	13.5539
2013	37.2085	40.6394	33.63	33.8094	37.2355	29.909	19.7508	22.6739	16.702	16.4094	19.0527	13.7152
2014	38.3434	41.6858	34.8573	34.6784	38.1399	30.6978	20.2174	23.1875	17.1196	16.6024	19.2843	13.8683
2015	39.1583	42.3789	35.7978	35.2092	38.6868	31.1623	20.622	23.633	17.4803	16.7586	19.4797	13.9835
2016	39.8864	42.88	36.7603	35.73	39.1273	31.7107	20.8848	23.8798	17.7574	16.8204	19.5366	14.0487
2017	40.4233	43.2288	37.491	36.0579	39.4283	31.9965	21.095	24.112	17.9415	16.84	19.5781	14.0431
2018	41.1029	43.7192	38.3655	36.537	39.8707	32.4318	21.4023	24.4371	18.2271	16.9292	19.679	14.1175
2019	42.1174	44.556	39.5639	37.326	40.6249	33.1646	21.9438	25.0238	18.7187	17.1893	19.972	14.3399
2020	44.1876	46.6418	41.6161	39.2498	42.6339	34.8766	23.3581	26.5927	19.9688	18.1314	21.0187	15.1749
2021	44.0454	46.13	41.8603	38.8177	42.0354	34.6423	23.3815	26.4381	20.1777	17.9696	20.7207	15.1491
