# Supplementary material for: Age–period–cohort analysis of epidemiological trends in pelvic fracture in China from 1992 to 2021 and forecasts for 2046
Source: Front Public Health. 2024 Jul 8;12:1428068. doi: 10.3389/fpubh.2024.1428068 (PMC11260792; doi:10.3389/fpubh.2024.1428068)
Supplement: Supplementary file 4 [file Table_3.xlsx]

## Sheet: Sheet1
Factor	Both						Male						Female
	coef	se	z	p	RR	95% CI	coef	se	z	p	RR	95% CI	coef	se	z	p	RR	95% CI
Age (years)
1-4	-0.049	0.008	-6.12	0.000	0.952	0.937 to 0.967	-0.148	0.022	-6.65	0.000	0.863	0.826 to 0.901	0.144	0.009	15.7	0.000	1.155	1.134 to 1.175
5-9	-0.57	0.007	-77.49	0.000	0.566	0.557 to 0.574	-0.563	0.02	-28.27	0.000	0.569	0.548 to 0.592	-0.503	0.009	-58.35	0.000	0.605	0.595 to 0.615
10-14	-0.639	0.007	-97.46	0.000	0.528	0.521 to 0.535	-0.602	0.018	-34.18	0.000	0.548	0.529 to 0.567	-0.612	0.008	-78.84	0.000	0.542	0.534 to 0.551
15-19	-0.424	0.006	-74.87	0.000	0.655	0.647 to 0.662	-0.283	0.015	-18.58	0.000	0.754	0.732 to 0.777	-0.541	0.007	-79.53	0.000	0.582	0.574 to 0.59
20-24	-0.241	0.005	-50.02	0.000	0.786	0.778 to 0.793	-0.055	0.013	-4.29	0.000	0.946	0.923 to 0.97	-0.423	0.006	-72.1	0.000	0.655	0.647 to 0.663
25-29	-0.237	0.004	-57.71	0.000	0.789	0.782 to 0.795	-0.05	0.011	-4.65	0.000	0.952	0.932 to 0.972	-0.423	0.005	-82.31	0.000	0.655	0.649 to 0.662
30-34	-0.244	0.004	-69.42	0.000	0.784	0.778 to 0.789	-0.055	0.009	-6.46	0.000	0.946	0.931 to 0.962	-0.432	0.005	-93.94	0.000	0.649	0.643 to 0.655
35-39	-0.234	0.003	-77.05	0.000	0.792	0.787 to 0.796	-0.036	0.007	-5.49	0.000	0.964	0.952 to 0.977	-0.436	0.004	-103.06	0.000	0.647	0.641 to 0.652
40-44	-0.273	0.003	-101	0.000	0.761	0.757 to 0.765	-0.08	0.005	-15.87	0.000	0.923	0.914 to 0.932	-0.466	0.004	-117.22	0.000	0.628	0.623 to 0.633
45-49	-0.337	0.003	-128.41	0.000	0.714	0.71 to 0.718	-0.166	0.004	-38.95	0.000	0.847	0.84 to 0.854	-0.491	0.004	-125.43	0.000	0.612	0.607 to 0.617
50-54	-0.371	0.003	-131.8	0.000	0.69	0.686 to 0.694	-0.235	0.005	-49.69	0.000	0.79	0.783 to 0.798	-0.471	0.004	-115.84	0.000	0.625	0.62 to 0.63
55-59	-0.366	0.003	-114.1	0.000	0.693	0.689 to 0.698	-0.284	0.006	-46.11	0.000	0.753	0.744 to 0.762	-0.397	0.004	-90.71	0.000	0.672	0.666 to 0.678
60-64	-0.328	0.004	-88.65	0.000	0.72	0.715 to 0.726	-0.314	0.008	-39.25	0.000	0.73	0.719 to 0.742	-0.282	0.005	-59.57	0.000	0.754	0.747 to 0.761
65-69	-0.279	0.004	-64.7	0.000	0.757	0.75 to 0.763	-0.33	0.01	-32.71	0.000	0.719	0.705 to 0.733	-0.173	0.005	-32.97	0.000	0.841	0.832 to 0.85
70-74	-0.144	0.005	-28.88	0.000	0.866	0.857 to 0.874	-0.23	0.012	-18.75	0.000	0.794	0.775 to 0.814	-0.012	0.006	-2.04	0.041	0.988	0.977 to 1
75-79	0.194	0.006	34.33	0.000	1.214	1.2 to 1.227	0.011	0.015	0.77	0.441	1.011	0.983 to 1.04	0.383	0.006	59.43	0.000	1.467	1.449 to 1.486
80-84	0.665	0.006	104.44	0.000	1.945	1.921 to 1.969	0.457	0.017	27.09	0.000	1.579	1.528 to 1.632	0.848	0.007	118.76	0.000	2.334	2.302 to 2.367
85-89	1.065	0.007	142.62	0.000	2.9	2.858 to 2.943	0.875	0.02	44.36	0.000	2.398	2.307 to 2.493	1.21	0.008	145.65	0.000	3.353	3.299 to 3.408
90-94	1.314	0.01	135.31	0.000	3.722	3.651 to 3.793	1.028	0.025	40.38	0.000	2.795	2.659 to 2.938	1.454	0.011	136.24	0.000	4.279	4.19 to 4.369
95 plus	1.498	0.017	88.92	0.000	4.474	4.329 to 4.624	1.062	0.05	21.23	0.000	2.891	2.621 to 3.188	1.623	0.018	90.28	0.000	5.07	4.895 to 5.252
Period
1992-1996	-0.111	0.002	-46.67	0.000	0.895	0.891 to 0.899	-0.118	0.006	-19.33	0.000	0.889	0.879 to 0.9	-0.102	0.003	-35.21	0.000	0.903	0.898 to 0.908
1997-2001	-0.042	0.002	-23.35	0.000	0.959	0.956 to 0.962	-0.049	0.004	-12.51	0.000	0.952	0.945 to 0.959	-0.031	0.002	-13.02	0.000	0.969	0.965 to 0.974
2002-2006	-0.09	0.001	-62.78	0.000	0.914	0.912 to 0.917	-0.078	0.002	-35.97	0.000	0.925	0.921 to 0.929	-0.104	0.002	-48.52	0.000	0.902	0.898 to 0.905
2007-2011	-0.034	0.001	-24.79	0.000	0.966	0.963 to 0.969	-0.041	0.002	-19.18	0.000	0.96	0.956 to 0.964	-0.025	0.002	-12.13	0.000	0.975	0.972 to 0.979
2012-2016	0.065	0.002	37.57	0.000	1.067	1.064 to 1.071	0.072	0.004	18.48	0.000	1.074	1.066 to 1.083	0.057	0.002	24.85	0.000	1.058	1.054 to 1.063
2017-2021	0.212	0.002	91.91	0.000	1.236	1.23 to 1.241	0.213	0.006	35.31	0.000	1.238	1.223 to 1.253	0.205	0.003	74.92	0.000	1.228	1.222 to 1.235
Cohort
1897-1901	-0.074	0.098	-0.76	0.45	0.928	0.765 to 1.126	-0.164	0.297	-0.55	0.581	0.849	0.474 to 1.519	-0.044	0.104	-0.42	0.674	0.957	0.78 to 1.174
1902-1906	0.058	0.034	1.71	0.088	1.06	0.991 to 1.133	-0.076	0.088	-0.86	0.389	0.927	0.78 to 1.101	0.096	0.037	2.6	0.009	1.101	1.024 to 1.183
1907-1911	0.13	0.019	6.86	0.000	1.139	1.097 to 1.182	-0.038	0.049	-0.79	0.43	0.962	0.875 to 1.059	0.188	0.021	9.02	0.000	1.207	1.158 to 1.257
1912-1916	0.185	0.015	12.74	0.000	1.203	1.17 to 1.238	0.068	0.039	1.75	0.08	1.07	0.992 to 1.155	0.235	0.016	14.75	0.000	1.265	1.226 to 1.305
1917-1921	0.237	0.013	18.99	0.000	1.268	1.237 to 1.299	0.187	0.034	5.43	0.000	1.205	1.127 to 1.29	0.271	0.014	19.79	0.000	1.311	1.276 to 1.346
1922-1926	0.296	0.011	26.6	0.000	1.345	1.316 to 1.374	0.284	0.031	9.1	0.000	1.329	1.25 to 1.413	0.322	0.012	26.5	0.000	1.38	1.347 to 1.413
1927-1931	0.33	0.01	32.46	0.000	1.391	1.364 to 1.419	0.323	0.029	11.26	0.000	1.381	1.305 to 1.461	0.36	0.011	32.43	0.000	1.433	1.403 to 1.465
1932-1936	0.372	0.009	40.01	0.000	1.451	1.424 to 1.477	0.355	0.026	13.55	0.000	1.427	1.355 to 1.502	0.413	0.01	40.56	0.000	1.511	1.481 to 1.542
1937-1941	0.376	0.009	44.02	0.000	1.456	1.432 to 1.48	0.357	0.024	14.95	0.000	1.429	1.364 to 1.498	0.423	0.009	44.83	0.000	1.526	1.498 to 1.555
1942-1946	0.36	0.008	45.97	0.000	1.433	1.411 to 1.455	0.348	0.022	16.13	0.000	1.417	1.358 to 1.478	0.401	0.009	45.63	0.000	1.494	1.468 to 1.52
1947-1951	0.358	0.007	50.88	0.000	1.431	1.411 to 1.451	0.349	0.019	18.16	0.000	1.418	1.366 to 1.473	0.397	0.008	49.48	0.000	1.488	1.464 to 1.511
1952-1956	0.338	0.006	54.26	0.000	1.403	1.386 to 1.42	0.333	0.017	19.69	0.000	1.395	1.349 to 1.442	0.377	0.007	52.36	0.000	1.458	1.438 to 1.479
1957-1961	0.306	0.006	55.3	0.000	1.358	1.343 to 1.372	0.308	0.015	21.11	0.000	1.361	1.323 to 1.401	0.334	0.007	50.83	0.000	1.397	1.379 to 1.415
1962-1966	0.255	0.005	53.23	0.000	1.291	1.279 to 1.303	0.266	0.012	21.61	0.000	1.305	1.274 to 1.337	0.276	0.006	46.98	0.000	1.318	1.303 to 1.334
1967-1971	0.192	0.004	47.35	0.000	1.211	1.202 to 1.221	0.207	0.01	20.63	0.000	1.229	1.206 to 1.254	0.209	0.005	40.66	0.000	1.232	1.22 to 1.245
1972-1976	0.121	0.003	35.1	0.000	1.129	1.121 to 1.136	0.141	0.008	17.95	0.000	1.151	1.133 to 1.169	0.13	0.005	27.9	0.000	1.139	1.128 to 1.149
1977-1981	0.057	0.003	18.7	0.000	1.059	1.052 to 1.065	0.083	0.006	14.23	0.000	1.087	1.075 to 1.1	0.059	0.004	13.29	0.000	1.061	1.052 to 1.07
1982-1986	-0.008	0.003	-3.06	0.002	0.992	0.986 to 0.997	0.032	0.004	7.56	0.000	1.032	1.024 to 1.041	-0.029	0.004	-6.73	0.000	0.972	0.964 to 0.98
1987-1991	-0.103	0.002	-41.24	0.000	0.902	0.898 to 0.907	-0.048	0.003	-14.74	0.000	0.953	0.947 to 0.959	-0.144	0.004	-36.67	0.000	0.866	0.859 to 0.873
1992-1996	-0.182	0.003	-67.94	0.000	0.833	0.829 to 0.838	-0.129	0.004	-31.71	0.000	0.879	0.872 to 0.886	-0.233	0.004	-57.07	0.000	0.792	0.786 to 0.799
1997-2001	-0.302	0.004	-83.46	0.000	0.739	0.734 to 0.744	-0.245	0.006	-39.27	0.000	0.782	0.773 to 0.792	-0.365	0.005	-67.84	0.000	0.695	0.687 to 0.702
2002-2006	-0.478	0.005	-100.3	0.000	0.62	0.614 to 0.626	-0.406	0.009	-46.25	0.000	0.666	0.655 to 0.678	-0.558	0.007	-80.77	0.000	0.572	0.565 to 0.58
2007-2011	-0.624	0.006	-108.06	0.000	0.536	0.53 to 0.542	-0.533	0.011	-47.38	0.000	0.587	0.574 to 0.6	-0.721	0.008	-89.44	0.000	0.486	0.479 to 0.494
2012-2016	-0.94	0.007	-128.8	0.000	0.391	0.385 to 0.396	-0.836	0.014	-58.94	0.000	0.433	0.421 to 0.445	-1.047	0.01	-103.57	0.000	0.351	0.344 to 0.358
2017-2021	-1.259	0.01	-122.33	0.000	0.284	0.278 to 0.29	-1.166	0.019	-62.11	0.000	0.312	0.3 to 0.323	-1.351	0.014	-95.35	0.000	0.259	0.252 to 0.266
