# Supplementary material for: Age–period–cohort analysis of epidemiological trends in pelvic fracture in China from 1992 to 2021 and forecasts for 2046
Source: Front Public Health. 2024 Jul 8;12:1428068. doi: 10.3389/fpubh.2024.1428068 (PMC11260792; doi:10.3389/fpubh.2024.1428068)
Supplement: Supplementary file 5 [file Table_4.xlsx]

## Sheet: Sheet1
Factor	Both						Male						Female
	coef	se	z	p	RR	95% CI	coef	se	z	p	RR	95% CI	coef	se	z	p	RR	95% CI
Age (years)
1-4	-1.558	0.016	-98.72	0.000	0.211	0.204 to 0.217	-1.703	0.032	-52.8	0.000	0.182	0.171 to 0.194	-1.378	0.02	-70.35	0.000	0.252	0.243 to 0.262
5-9	-1.24	0.013	-94.48	0.000	0.289	0.282 to 0.297	-1.336	0.028	-48.01	0.000	0.263	0.249 to 0.278	-1.114	0.016	-69.5	0.000	0.328	0.318 to 0.339
10-14	-0.993	0.011	-87.56	0.000	0.371	0.362 to 0.379	-1.061	0.024	-43.65	0.000	0.346	0.33 to 0.363	-0.898	0.014	-65.21	0.000	0.407	0.396 to 0.418
15-19	-0.732	0.01	-75.04	0.000	0.481	0.472 to 0.49	-0.75	0.021	-35.78	0.000	0.472	0.453 to 0.492	-0.697	0.012	-58.5	0.000	0.498	0.487 to 0.51
20-24	-0.476	0.008	-57.49	0.000	0.621	0.611 to 0.632	-0.445	0.018	-25.1	0.000	0.641	0.619 to 0.663	-0.5	0.01	-49.12	0.000	0.607	0.595 to 0.619
25-29	-0.273	0.007	-39.42	0.000	0.761	0.751 to 0.771	-0.218	0.015	-14.88	0.000	0.804	0.781 to 0.827	-0.333	0.009	-38.57	0.000	0.716	0.704 to 0.729
30-34	-0.126	0.006	-21.78	0.000	0.882	0.872 to 0.892	-0.057	0.012	-4.82	0.000	0.945	0.923 to 0.967	-0.21	0.007	-28.24	0.000	0.811	0.799 to 0.823
35-39	0.009	0.005	1.77	0.077	1.009	0.999 to 1.018	0.09	0.009	9.74	0.000	1.094	1.074 to 1.114	-0.098	0.006	-15.07	0.000	0.907	0.895 to 0.919
40-44	0.111	0.004	27.49	0.000	1.118	1.109 to 1.127	0.201	0.007	28.24	0.000	1.223	1.206 to 1.24	-0.009	0.006	-1.64	0.1	0.991	0.98 to 1.002
45-49	0.197	0.004	53.61	0.000	1.218	1.209 to 1.227	0.289	0.006	47.67	0.000	1.335	1.319 to 1.35	0.074	0.005	13.79	0.000	1.076	1.065 to 1.088
50-54	0.254	0.004	65.67	0.000	1.289	1.279 to 1.299	0.342	0.007	51.81	0.000	1.407	1.389 to 1.426	0.136	0.005	24.81	0.000	1.146	1.134 to 1.158
55-59	0.312	0.004	69.3	0.000	1.366	1.354 to 1.378	0.39	0.008	46.33	0.000	1.477	1.453 to 1.501	0.21	0.006	34.52	0.000	1.233	1.219 to 1.248
60-64	0.358	0.005	66.43	0.000	1.43	1.415 to 1.446	0.422	0.011	38.86	0.000	1.525	1.493 to 1.558	0.278	0.007	40.3	0.000	1.32	1.302 to 1.338
65-69	0.402	0.006	62.19	0.000	1.495	1.476 to 1.514	0.449	0.014	32.96	0.000	1.567	1.526 to 1.609	0.349	0.008	43.94	0.000	1.418	1.396 to 1.44
70-74	0.442	0.008	57.55	0.000	1.556	1.532 to 1.579	0.47	0.017	28.35	0.000	1.6	1.549 to 1.653	0.419	0.009	45.46	0.000	1.521	1.493 to 1.548
75-79	0.507	0.009	56.21	0.000	1.66	1.631 to 1.69	0.504	0.02	25.6	0.000	1.656	1.593 to 1.721	0.528	0.011	49.52	0.000	1.695	1.66 to 1.731
80-84	0.608	0.011	57.6	0.000	1.837	1.8 to 1.876	0.567	0.023	24.55	0.000	1.763	1.685 to 1.845	0.676	0.012	54.75	0.000	1.965	1.918 to 2.013
85-89	0.701	0.013	55.03	0.000	2.016	1.966 to 2.067	0.628	0.027	22.85	0.000	1.874	1.776 to 1.978	0.801	0.015	54.13	0.000	2.228	2.164 to 2.293
90-94	0.763	0.017	44.33	0.000	2.145	2.074 to 2.219	0.655	0.037	17.8	0.000	1.925	1.791 to 2.069	0.888	0.02	44.98	0.000	2.431	2.338 to 2.527
95 plus	0.733	0.033	22.04	0.000	2.082	1.951 to 2.222	0.564	0.08	7.09	0.000	1.758	1.504 to 2.055	0.88	0.037	23.94	0.000	2.41	2.243 to 2.59
Period
1992-1996	-0.028	0.004	-7.41	0.000	0.972	0.965 to 0.98	-0.064	0.008	-7.82	0.000	0.938	0.923 to 0.953	0.016	0.005	3.51	0.000	1.016	1.007 to 1.025
1997-2001	0.027	0.003	10.12	0.000	1.028	1.022 to 1.033	0	0.005	0	0.997	1	0.99 to 1.01	0.062	0.004	17.47	0.000	1.064	1.057 to 1.071
2002-2006	-0.057	0.002	-28.67	0.000	0.945	0.941 to 0.949	-0.05	0.003	-17.41	0.000	0.951	0.945 to 0.956	-0.065	0.003	-21.96	0.000	0.937	0.932 to 0.942
2007-2011	-0.079	0.002	-40.4	0.000	0.924	0.921 to 0.928	-0.06	0.003	-21.08	0.000	0.941	0.936 to 0.947	-0.103	0.003	-34.86	0.000	0.902	0.897 to 0.908
2012-2016	0.009	0.003	3.46	0.001	1.009	1.004 to 1.014	0.029	0.005	5.45	0.000	1.029	1.018 to 1.04	-0.014	0.003	-4.05	0.000	0.986	0.979 to 0.993
2017-2021	0.127	0.004	34.06	0.000	1.135	1.127 to 1.144	0.147	0.008	17.97	0.000	1.158	1.139 to 1.177	0.104	0.004	23.09	0.000	1.109	1.1 to 1.119
Cohort
1897-1901	0.37	0.166	2.22	0.026	1.448	1.045 to 2.006	0.387	0.401	0.97	0.334	1.473	0.672 to 3.232	0.313	0.183	1.71	0.087	1.368	0.955 to 1.958
1902-1906	0.407	0.055	7.34	0.000	1.503	1.348 to 1.675	0.43	0.116	3.72	0.000	1.538	1.226 to 1.929	0.361	0.063	5.69	0.000	1.434	1.267 to 1.624
1907-1911	0.416	0.031	13.62	0.000	1.517	1.428 to 1.61	0.433	0.064	6.77	0.000	1.542	1.36 to 1.748	0.385	0.035	10.88	0.000	1.47	1.372 to 1.576
1912-1916	0.427	0.023	18.29	0.000	1.533	1.465 to 1.605	0.443	0.051	8.65	0.000	1.558	1.409 to 1.722	0.41	0.027	15.23	0.000	1.506	1.429 to 1.588
1917-1921	0.436	0.02	21.52	0.000	1.546	1.486 to 1.608	0.449	0.046	9.82	0.000	1.566	1.432 to 1.713	0.431	0.023	18.67	0.000	1.539	1.471 to 1.61
1922-1926	0.437	0.018	23.98	0.000	1.548	1.494 to 1.604	0.44	0.042	10.54	0.000	1.553	1.431 to 1.686	0.446	0.021	21.62	0.000	1.563	1.501 to 1.627
1927-1931	0.425	0.017	25.48	0.000	1.53	1.48 to 1.58	0.419	0.038	10.9	0.000	1.52	1.41 to 1.638	0.445	0.019	23.55	0.000	1.561	1.504 to 1.62
1932-1936	0.408	0.015	26.71	0.000	1.504	1.459 to 1.549	0.393	0.035	11.18	0.000	1.482	1.383 to 1.587	0.435	0.017	25.13	0.000	1.546	1.494 to 1.599
1937-1941	0.375	0.014	26.87	0.000	1.455	1.415 to 1.495	0.357	0.032	11.15	0.000	1.429	1.342 to 1.521	0.404	0.016	25.43	0.000	1.498	1.452 to 1.546
1942-1946	0.336	0.013	26.55	0.000	1.4	1.365 to 1.435	0.319	0.029	11.03	0.000	1.376	1.3 to 1.456	0.366	0.015	25.1	0.000	1.441	1.401 to 1.483
1947-1951	0.304	0.011	26.71	0.000	1.355	1.325 to 1.385	0.287	0.026	11.12	0.000	1.332	1.266 to 1.401	0.334	0.013	25.38	0.000	1.397	1.361 to 1.433
1952-1956	0.254	0.01	25.23	0.000	1.29	1.264 to 1.315	0.242	0.023	10.68	0.000	1.274	1.219 to 1.332	0.282	0.012	23.89	0.000	1.325	1.295 to 1.356
1957-1961	0.208	0.009	23.33	0.000	1.231	1.21 to 1.253	0.199	0.02	10.11	0.000	1.22	1.174 to 1.268	0.226	0.011	21.27	0.000	1.254	1.228 to 1.281
1962-1966	0.148	0.008	19.08	0.000	1.159	1.142 to 1.177	0.145	0.017	8.7	0.000	1.156	1.119 to 1.195	0.158	0.009	16.64	0.000	1.171	1.15 to 1.193
1967-1971	0.082	0.007	12.38	0.000	1.086	1.072 to 1.1	0.082	0.014	5.97	0.000	1.086	1.057 to 1.115	0.087	0.008	10.36	0.000	1.091	1.073 to 1.109
1972-1976	0.014	0.006	2.38	0.017	1.014	1.002 to 1.025	0.014	0.011	1.25	0.213	1.014	0.992 to 1.036	0.013	0.008	1.76	0.079	1.014	0.998 to 1.029
1977-1981	-0.058	0.005	-11.01	0.000	0.944	0.934 to 0.954	-0.057	0.009	-6.47	0.000	0.945	0.929 to 0.961	-0.06	0.007	-7.99	0.000	0.942	0.928 to 0.956
1982-1986	-0.132	0.005	-26.64	0.000	0.876	0.868 to 0.885	-0.129	0.007	-17.96	0.000	0.879	0.866 to 0.891	-0.139	0.007	-18.82	0.000	0.87	0.858 to 0.883
1987-1991	-0.238	0.005	-49.23	0.000	0.788	0.781 to 0.796	-0.232	0.007	-35.57	0.000	0.793	0.783 to 0.803	-0.248	0.007	-34.22	0.000	0.781	0.77 to 0.792
1992-1996	-0.346	0.006	-61.39	0.000	0.708	0.7 to 0.716	-0.343	0.008	-42.97	0.000	0.71	0.699 to 0.721	-0.357	0.008	-42.8	0.000	0.7	0.688 to 0.711
1997-2001	-0.474	0.008	-61.67	0.000	0.622	0.613 to 0.632	-0.476	0.011	-41.48	0.000	0.621	0.607 to 0.635	-0.482	0.011	-42.76	0.000	0.617	0.604 to 0.631
2002-2006	-0.65	0.01	-63	0.000	0.522	0.511 to 0.533	-0.649	0.016	-41.03	0.000	0.523	0.507 to 0.539	-0.66	0.015	-43.97	0.000	0.517	0.502 to 0.532
2007-2011	-0.769	0.013	-59.76	0.000	0.464	0.452 to 0.475	-0.771	0.02	-38.13	0.000	0.462	0.444 to 0.481	-0.769	0.018	-42.06	0.000	0.463	0.447 to 0.48
2012-2016	-1.067	0.018	-59.01	0.000	0.344	0.332 to 0.357	-1.059	0.028	-38.05	0.000	0.347	0.329 to 0.366	-1.078	0.026	-41.97	0.000	0.34	0.324 to 0.358
2017-2021	-1.314	0.032	-41.5	0.000	0.269	0.253 to 0.286	-1.323	0.047	-28.27	0.000	0.266	0.243 to 0.292	-1.305	0.045	-29.23	0.000	0.271	0.249 to 0.296
