# Supplementary material for: Age–period–cohort analysis of epidemiological trends in pelvic fracture in China from 1992 to 2021 and forecasts for 2046
Source: Front Public Health. 2024 Jul 8;12:1428068. doi: 10.3389/fpubh.2024.1428068 (PMC11260792; doi:10.3389/fpubh.2024.1428068)
Supplement: Supplementary file 6 [file Table_5.xlsx]

## Sheet: Sheet1
Year	Incidence							YLDs
	ASR (per 100000)			Number				ASR (per 100000)			Number
	Both	Male	Female	Both	Male	Female		Both	Male	Female	Both	Male	Female
2022	38.8019	42.3861	34.5367	655298	351884	303414		17.8528	20.735	14.9415	342981	198892	144089
2023	39.2511	42.8826	34.9167	670956	358634	312322		18.0029	20.9122	15.0665	350577	202915	147662
2024	39.6998	43.3792	35.2966	687307	365581	321726		18.1533	21.0895	15.1914	358294	206973	151322
2025	39.9349	43.6313	35.4908	699689	370290	329399		18.2367	21.1876	15.2617	364724	210286	154438
2026	40.1718	43.8834	35.685	712262	374986	337276		18.3206	21.2858	15.332	371087	213542	157545
2027	40.4098	44.1354	35.8792	724876	379622	345253		18.4048	21.3839	15.4023	377332	216717	160615
2028	40.6473	44.3875	36.0733	737822	384256	353565		18.4889	21.4821	15.4726	383499	219823	163676
2029	40.8842	44.6396	36.2675	751456	389034	362422		18.5733	21.5803	15.5429	389696	222917	166779
2030	40.8447	44.5922	36.2161	760371	391281	369090		18.587	21.5965	15.5533	394402	225133	169269
2031	40.8059	44.5448	36.1647	769384	393529	375855		18.6011	21.6127	15.5637	398944	227245	171699
2032	40.7674	44.4973	36.1133	778331	395772	382559		18.6153	21.6289	15.574	403268	229232	174036
2033	40.7283	44.4499	36.062	787274	397920	389355		18.6295	21.6451	15.5844	407378	231084	176294
2034	40.6885	44.4025	36.0106	796698	400192	396506		18.6439	21.6613	15.5948	411412	232877	178535
2035	40.3994	44.0858	35.7366	801289	400012	401277		18.589	21.597	15.5464	413838	233744	180093
2036	40.1105	43.769	35.4626	805803	399797	406005		18.5345	21.5328	15.498	416055	234501	181554
2037	39.8212	43.4523	35.1886	810081	399526	410555		18.48	21.4685	15.4496	418029	235140	182889
2038	39.5313	43.1355	34.9147	814164	399073	415092		18.4255	21.4042	15.4012	419723	235621	184103
2039	39.241	42.8188	34.6407	818590	398697	419893		18.371	21.34	15.3528	421290	236026	185264
2040	38.9658	42.5184	34.3816	822734	398213	424520		18.3083	21.2628	15.2996	422453	236169	186284
2041	38.6902	42.218	34.1226	826688	397669	429019		18.2458	21.1856	15.2465	423410	236213	187198
2042	38.4139	41.9176	33.8635	830229	397016	433213		18.1832	21.1084	15.1934	424140	236157	187983
2043	38.1367	41.6173	33.6044	833688	396274	437414		18.1205	21.0312	15.1403	424592	235945	188646
2044	37.8589	41.3169	33.3453	837556	395649	441907		18.0578	20.954	15.0872	424907	235655	189252
2045	37.5807	41.0165	33.0863	841461	395062	446400		17.9954	20.8769	15.034	425046	235280	189766
2046	37.3022	40.7161	32.8272	845051	394437	450614		17.9332	20.7997	14.9809	424968	234814	190154
ASR, age-standardized rate; YLDs, years lived with disabilities.
